# Supplementary material for: Characteristics of ciliary muscle profile in high myopes measured by swept-source anterior segment optical coherence tomography
Source: PLoS One. 2023 Nov 30;18(11):e0289135. doi: 10.1371/journal.pone.0289135 (PMC10688841; doi:10.1371/journal.pone.0289135)
Supplement: S1 Data — (XLSX) [file pone.0289135.s001.xlsx]

## Sheet: Data
Group	Eye	Subject	Gender	Age (yr)	Rx (D)	AL (mm)	CMT1a	CMT1b	CMT1c	CMT1Average	ApicalCMT1	CMT1d	CMT1e	CMT1f	CMT1Average_R	ApicalCMT1_R	CMT2a	CMT2b	CMT2c	CMT2Average	CMT2d	CMT2e	CMT2f	CMT2Average_R	CMT3a	CMT3b	CMT3c	CMT3Average	CMT3d	CMT3e	CMT3f	CMT3Average_R	CMTMAXa	CMTMAXb	CMTMAXc	CMTMAXAverage	ApicalCMTMax	CMTMAXd	CMTMAXe	CMTMAXf	CMTMAXAverage_R	ApicalCMTMax_R
Low Myopia	OD	A01	F	22	-1	23.97	960.05	920.22	960.52	946.93	353.06	925.42	961.63	984.08	957.043	364.5	610.08	620.08	551.45	593.87	591.35	581.38	604.9	592.543	413.33	410.12	422.97	415.473	411.11	404.45	395.86	403.807	979.05	990.5	996.12	988.557	394.687	984.28	971.29	1000.8	985.457	392.913
Low Myopia	OD	A02	F	22	-1	24.22	970.05	973.29	977.44	973.593	325.113	950.21	986.39	980.2	972.267	334.4	640.78	630.78	673.88	648.48	620.73	631.98	660.89	637.867	344.23	370.51	362.05	358.93	320.62	351.28	351.28	341.06	1010.56	989.36	986.55	995.49	347.01	992.56	1003.8	1010.23	1002.2	364.33
Low Myopia	OD	A03	M	23	-0.625	24.34	870.51	911.53	920.49	900.843	245.09	920.87	902.72	910.88	911.49	235.67	650.96	691.16	625.14	655.753	673.65	661.21	692.6	675.82	329.73	444.2	404.47	392.8	425.79	386.39	374.83	395.67	892.5	915.48	961.3	923.093	267.34	970.21	971.85	980.45	974.17	298.35
Low Myopia	OD	A04	M	19	-0.875	23.39	997.17	1000.32	994.78	997.423	314.637	983.91	994.77	980.88	986.52	313.67	680.53	689.61	678.22	682.787	661.83	663.29	693.43	672.85	442.62	435.25	418.34	432.07	450.81	441.04	440.45	444.1	1003.74	1043.46	1030.78	1025.99	343.207	1037.61	1010.02	1012.42	1020.02	347.167
Low Myopia	OD	A05	F	23	-1	24.25	933.44	930.11	913.23	925.593	256.31	927.45	916.32	905.18	916.317	293.917	663.56	657.22	687.07	669.283	624.02	581.93	661.25	622.4	350.23	315	342.19	335.807	350.37	364.11	380.22	364.9	940.15	946.75	974.55	953.817	284.533	962.17	970.29	942.2	958.22	335.82
Low Myopia	OD	A06	M	20	-2	24.48	898.73	907.55	908.66	904.98	239.36	925.93	900.1	923.22	916.417	277.447	672.33	665.99	658.54	665.62	630.88	640.33	645.7	638.97	371.23	366.44	389.21	375.627	392.87	388.71	381.27	387.617	963.49	969.99	978.74	970.74	305.12	991.23	975.86	981.55	982.88	343.91
Low Myopia	OD	A07	M	19	-2.375	24.55	943.52	958.32	963.23	955.023	265.853	944.98	922.87	931.65	933.167	259.243	701.23	687.32	678.96	689.17	668.32	664.33	689.12	673.923	394.32	387.77	403.63	395.24	365.22	378.53	381.42	375.057	1037.55	995.89	1024.64	1019.36	330.19	1027.59	1015.67	995.93	1013.06	339.14
Low Myopia	OD	A08	M	18	-2	23.06	894.33	905.39	932.54	910.753	323.547	933.28	915.39	900.3	916.323	322.58	583.52	594.22	583.88	587.207	602.34	599	579.89	593.743	385.87	375.55	382.4	381.273	357.63	366.82	349.43	357.96	949.5	987.34	968.11	968.317	381.11	945.66	938.47	958.83	947.653	353.91
Low Myopia	OD	A09	M	18	-2.5	25.05	921.4	930.69	880.51	910.867	377.26	881.68	881.42	904.07	889.057	347.35	520.08	570.36	510.38	533.607	570.09	510.39	544.64	541.707	285.21	310.74	310	301.983	323.46	300.38	310.11	311.317	930.48	950.38	935.82	938.893	405.287	910.39	948.58	917.96	925.643	383.937
Low Myopia	OD	A10	F	20	-2.75	24.01	975.61	984.32	953.86	971.263	284.293	967.4	983.94	954.31	968.55	298.913	683.42	698.6	678.89	686.97	659.42	679.6	669.89	669.637	393.74	387	399.22	393.32	408.64	389.41	398.77	398.94	1048.64	1036.1	1058.43	1047.72	360.753	997.3	1038.82	1033.6	1023.24	353.603
Low Myopia	OD	A11	M	22	-1.625	23.53	1015.63	993.1	988.27	999	346.357	1013.1	993.58	989.21	998.63	379.283	620.07	630.58	707.28	652.643	640.97	604.68	612.39	619.347	374.83	360.81	370.23	368.623	360.14	363.52	330.15	351.27	1050.2	1003.46	998.33	1017.33	364.687	1008.32	1010.36	1020.85	1013.18	393.83
Low Myopia	OD	A12	M	20	-2.25	23.84	982.34	991.85	905.41	959.867	258.05	967.55	997.51	990.49	985.183	276.2	703.92	687.3	714.23	701.817	693.66	720.34	712.95	708.983	402.33	387.93	372.53	387.597	374.33	365.94	378	372.757	1024.3	1012.95	994.93	1010.73	308.91	1022.33	1009.48	1029.3	1020.37	311.387
Low Myopia	OD	A13	F	25	-1.25	23.66	965.93	978.64	958.31	967.627	290.007	987.82	962.99	938.92	963.243	283.16	682.93	670.93	679	677.62	669.48	678.43	692.34	680.083	367.93	357.02	348.94	357.963	359.02	339.52	348.94	349.16	990.32	989.39	997.48	992.397	314.777	968.39	985.99	981.23	978.537	298.453
Low Myopia	OD	A14	F	18	-1.375	24.69	981.05	920.53	913.74	938.44	327.953	927.15	910.99	910.25	916.13	281.607	595.26	603.61	632.59	610.487	636.98	640.21	626.38	634.523	356.85	383.91	386.89	375.883	356.14	357.04	373.69	362.29	994.17	968.62	959.95	974.247	363.76	978.03	959.67	960.22	965.973	331.45
Low Myopia	OD	A15	M	21	-0.875	23.96	910.29	923.94	904.83	913.02	298.8	899.84	908.47	902.39	903.567	286.457	623.94	610.42	608.3	614.22	599.38	612.93	639.02	617.11	339.93	358.43	329.93	342.763	373.92	349.58	326.19	349.897	997.38	989.49	972.33	986.4	372.18	983.49	997.32	963.69	981.5	364.39
Low Myopia	OD	A16	M	21	-2.5	24.35	911.57	927.89	914.77	918.077	280.38	895.44	926.71	904.4	908.85	275.38	633.17	649.2	630.72	637.697	628.77	631	640.64	633.47	342.86	344.7	358.26	348.607	338.19	373.29	335.66	349.047	955.52	978.03	964.73	966.093	328.397	977.11	958.26	975.53	970.3	336.83
Low Myopia	OD	A17	M	19	-1	24.12	922.64	949.44	938.79	936.957	283.013	968.39	978.31	958.38	968.36	317.407	659.32	668.39	634.12	653.943	644.6	638.93	669.33	650.953	395.32	380.53	403.92	393.257	390.23	398.49	363.53	384.083	990.39	979.43	984.38	984.733	330.79	990.32	1003.43	1019.3	1004.35	353.397
Low Myopia	OD	A18	M	19	-3	24.6	968.4	981.28	992.3	980.66	323.093	958.93	973.57	968.33	966.943	319.377	665.25	648.16	659.29	657.567	635.25	648.16	659.29	647.567	420.4	409.47	455.82	428.563	439.69	419.03	435.08	431.267	1043.58	1022.38	1058.69	1041.55	383.983	1014.77	1028.52	1044.71	1029.33	381.767
Low Myopia	OD	A19	F	23	-2.125	24.67	854.88	861.3	879.26	865.147	246.98	901.33	884.09	875.17	886.863	273.957	625.74	619.04	609.72	618.167	631.88	608.11	598.73	612.907	382.84	379.55	392.78	385.057	377.2	364.98	368	370.06	972.75	981.43	957.88	970.687	352.52	953.9	941.85	937.2	944.317	331.41
Low Myopia	OD	A20	M	18	-3	24.39	991.85	968.53	987.75	982.71	368.407	987.97	997.11	995.17	993.417	373.053	633.89	600.75	608.27	614.303	620.49	626.8	613.8	620.363	381.26	367.52	364.1	370.96	376.23	371.16	354.61	367.333	1035.73	1018.45	1011.49	1021.89	407.587	1063.62	1022.4	1058.23	1048.08	427.72
Low Myopia	OS	A01	F	22	-1	23.77	962.55	960.47	950.47	957.83	349.16	942.6	952.39	951.33	948.773	323.523	622.13	592.96	610.92	608.67	642.32	632.76	600.67	625.25	394.48	392.05	401.11	395.88	391.15	421.07	379.55	397.257	981.27	973.29	960.84	971.8	363.13	980.84	970.82	965.22	972.293	347.043
Low Myopia	OS	A02	F	22	-1	24.26	990	942.63	981.84	971.49	378.627	960.21	1004.86	1001.8	988.957	417.47	621.33	567.17	590.09	592.863	540.37	593.27	580.82	571.487	372.16	341.72	353.16	355.68	320.89	332.13	334.22	329.08	996.98	971.29	995.2	987.823	394.96	990.46	1030.1	1020.44	1013.67	442.18
Low Myopia	OS	A03	M	23	-0.625	24.4	929.97	952.49	960.01	947.49	328.33	947.03	963.37	928.02	946.14	301.953	626.8	610.22	620.46	619.16	627.2	664.99	640.37	644.187	356.71	390.75	380.6	376.02	397.11	387.92	397.75	394.26	960.64	967.25	976.89	968.26	349.1	973.94	990.19	967.17	977.1	332.913
Low Myopia	OS	A04	M	19	-0.875	23.81	1000.15	990.05	1006.75	998.983	273.473	1000.8	980.46	1001.04	994.1	290.077	734.96	698.87	742.7	725.51	690.29	730.62	691.16	704.023	423.86	455.41	461.74	447.003	450.44	420.12	442.83	437.797	1040.43	1047.05	1020.38	1035.95	310.443	1046.72	1030.78	1043.89	1040.46	336.44
Low Myopia	OS	A05	F	23	-1	24.19	943.22	965.19	942.5	950.303	242.903	960.89	940.49	972.4	957.927	296.2	700.29	701.78	720.13	707.4	672.9	689.65	622.63	661.727	380	360.55	400.1	380.217	405.26	380	340.22	375.16	1003.25	993.4	990.02	995.557	288.157	1000.5	980.5	1001.2	994.067	332.34
Low Myopia	OS	A06	M	20	-2	24.29	932.8	911.25	953.44	932.497	252.09	922.56	955.89	943.67	940.707	269.047	688.99	674.91	677.32	680.407	658.98	666.78	689.22	671.66	383.22	359.12	366.47	369.603	400.38	403.85	411.97	405.4	1000.88	1029.25	1022.44	1017.52	337.117	1031.83	1005.43	998.32	1011.86	340.2
Low Myopia	OS	A07	M	19	-2.375	24.39	913.77	922.35	935.67	923.93	220.5	956.77	967.89	942.68	955.78	257.03	689.9	705.79	714.6	703.43	709.76	697.85	688.64	698.75	408.5	389.53	388.77	395.6	378.44	386.56	390.44	385.147	1021.84	1008.73	1034.56	1021.71	318.28	995.39	987.99	1013.57	998.983	300.233
Low Myopia	OS	A08	M	18	-2	22.82	912.63	922.38	931.76	922.257	319.993	949.7	988.23	932.13	956.687	337.73	602.49	584.83	619.47	602.263	598.37	644.5	614	618.957	395.32	411.84	423.53	410.23	392.57	386.54	384.49	387.867	978.3	957.32	985.84	973.82	371.557	973.4	964	985.75	974.383	355.427
Low Myopia	OS	A09	M	18	-2.5	25.07	942.6	907.71	911.37	920.56	351.09	924.88	880.9	902	902.593	325.263	580.36	570.96	557.09	569.47	611.31	566.93	553.75	577.33	340.15	360.41	326.96	342.507	366.28	343.77	336.87	348.973	960.39	960.83	951.31	957.51	388.04	960.64	928.01	930.22	939.623	362.293
Low Myopia	OS	A10	F	20	-2.75	23.92	946.8	952.94	953.2	950.98	271.15	979.63	977.49	957.8	971.64	309.633	669.4	692.89	677.2	679.83	662.87	654.92	668.23	662.007	333.57	345.82	318.73	332.707	354.2	331.9	359.63	348.577	980.89	997.5	1008.65	995.68	315.85	1013.22	991.19	1001.1	1001.84	339.83
Low Myopia	OS	A11	M	22	-1.625	23.58	1009.3	1008.59	998.23	1005.37	315.75	1008.48	995.82	989.23	997.843	314.857	697.64	687.66	683.57	689.623	705.26	656.82	686.88	682.987	347.41	333.59	347.48	342.827	363.87	330.25	353.76	349.293	1062.6	1082.12	1081.52	1075.41	385.79	1073.2	1005.49	1016.88	1031.86	348.87
Low Myopia	OS	A12	M	20	-2.25	23.75	912.55	922.43	918.53	917.837	257.877	928.69	933.92	918.82	927.143	253.083	669.23	665.17	645.48	659.96	673.95	666.92	681.31	674.06	332.95	351.22	349.92	344.697	336.88	358.28	357.81	350.99	989.49	982.48	973.83	981.933	321.973	995.94	978.74	980.14	984.94	310.88
Low Myopia	OS	A13	F	25	-1.25	23.56	923.38	937.75	947.95	936.36	271.023	958.93	949.66	975.93	961.507	295.607	666.32	670.3	659.39	665.337	689.39	647.38	660.93	665.9	330.39	320.59	319.93	323.637	369.3	357	340.82	355.707	960.38	979.92	994.84	978.38	313.043	958.94	967.82	948.59	958.45	292.55
Low Myopia	OS	A14	F	18	-1.375	24.86	912.42	910.62	917.29	913.443	294.193	929.44	917.62	936.09	927.717	334.74	606.67	633.95	617.13	619.25	580.51	604.27	594.15	592.977	367.44	348.06	357.54	357.68	380.53	351.32	367.31	366.387	953.53	927.72	955.02	945.423	326.173	975.98	931.34	945.4	950.907	357.93
Low Myopia	OS	A15	M	21	-0.875	24.1	930.32	936.33	921.73	929.46	303.437	880.39	892.34	900.39	891.04	293.107	609.93	647.93	620.21	626.023	589.93	590.93	612.94	597.933	328.47	358.34	348.94	345.25	320.94	333.5	349.95	334.797	973.95	999.38	969.53	980.953	354.93	959.48	961.34	966.85	962.557	364.623
Low Myopia	OS	A16	M	21	-2.5	24.02	921.74	905.6	917.22	914.853	265.69	944.79	923.04	952.61	940.147	305.837	652.31	647.96	647.22	649.163	638.67	637.53	626.73	634.31	351.88	339.94	344.3	345.373	332.22	341.36	349.91	341.163	942.78	954.61	938.77	945.387	296.223	961.01	943.66	937.17	947.28	312.97
Low Myopia	OS	A17	M	19	-1	24.2	934.96	922.88	917.8	925.213	316.913	953.84	914.63	928.71	932.393	311.213	621.58	604.75	598.57	608.3	622.7	635.88	604.96	621.18	407.89	386.44	383.5	392.61	375.82	364.55	359.71	366.693	946.2	957	946.11	949.77	341.47	978.13	955.61	944.3	959.347	338.167
Low Myopia	OS	A18	M	19	-3	24.45	931.94	957.83	922.75	937.507	298.22	938.4	940.32	968.31	949.01	305.99	629.5	648.03	640.33	639.287	635.04	669.17	624.85	643.02	374.9	383.19	355.73	371.273	391.39	375.61	405.43	390.81	1019.83	993.58	973.48	995.63	356.343	1007.63	1015.4	985.2	1002.74	359.723
Low Myopia	OS	A19	F	23	-2.125	24.56	873.54	890.69	914.6	892.943	286.053	921.48	916.72	933.3	923.833	297.97	601.4	594.7	624.57	606.89	649.23	625.11	603.25	625.863	384.28	359.15	348.81	364.08	366.58	372.57	352.75	363.967	962.34	975.26	980.4	972.667	365.777	992.38	958.25	968.7	973.11	347.247
Low Myopia	OS	A20	M	18	-3	24.38	989.15	946.89	988.66	974.9	347.79	961.14	980.41	974.89	972.147	327.113	653.89	616.83	610.61	627.11	660.42	620.6	654.08	645.033	340.66	308.14	297.63	315.477	343.77	357.04	337.27	346.027	1012.42	1007.47	1010.05	1009.98	382.87	998.03	995.1	998.52	997.217	352.183
High Myopia	OD	B01	F	22	-7	26.57	907.27	940.53	925.87	924.557	304.847	933.95	904.25	944.34	927.513	300.1	627.37	614.12	617.64	619.71	617.24	657.4	607.6	627.413	377.63	376.92	374.2	376.25	361.75	364.35	369.24	365.113	932.51	944.01	942.6	939.707	319.997	946.81	958.08	967.33	957.407	329.993
High Myopia	OD	B02	F	19	-6.125	26.5	943.43	950.84	941.68	945.317	247.47	970	935.66	970.46	958.707	282.893	672.01	734.25	687.28	697.847	700.22	630.14	697.08	675.813	370.13	365	369.52	368.217	376.89	330	380.14	362.343	970.04	982.15	960.56	970.917	273.07	996.33	990.25	950.21	978.93	303.117
High Myopia	OD	B03	M	23	-9.875	27.07	972.46	965.33	955.87	964.553	249.25	942.31	977.68	957.33	959.107	250.687	714.78	701.27	729.86	715.303	694.39	706.37	724.5	708.42	392.61	378.23	382.01	384.283	392.46	393.68	380.11	388.75	992.61	998.52	996.31	995.813	280.51	972.7	969.89	977.6	973.397	264.977
High Myopia	OD	B04	F	18	-6.625	26.98	868.77	859.01	879.21	868.997	267.133	918.2	872.35	877.92	889.49	307.4	650.56	577.37	577.66	601.863	580.78	594.48	571.01	582.09	361.04	391.22	384.16	378.807	370.36	388.51	390.93	383.267	874.11	875.42	881.86	877.13	275.267	939.82	900.39	898.96	913.057	330.967
High Myopia	OD	B05	F	22	-9.25	27.38	901.27	923.8	922.15	915.74	279.657	898.32	905.55	901.33	901.733	269.8	624.6	648.27	635.38	636.083	619.59	638.77	637.44	631.933	435.28	429.37	447.29	437.313	448.06	427.03	430	435.03	979.31	950.22	965.37	964.967	328.883	962.09	972	950.02	961.37	329.437
High Myopia	OD	B06	M	22	-11	27.89	917.19	954.91	944.38	938.827	229.07	927.03	947.81	924.52	933.12	221.013	713.82	710.76	704.69	709.757	711.79	721.93	702.6	712.107	467.4	468.73	480.94	472.357	489.68	446.71	454.85	463.747	950.84	944.88	961.23	952.317	242.56	950.47	942.86	941.33	944.887	232.78
High Myopia	OD	B07	M	18	-8.375	27.18	950.47	940.48	914.32	935.09	226.72	940.75	937.35	954.36	944.153	251.89	720.28	707.35	697.48	708.37	697.76	687.83	691.2	692.263	412.67	401.23	412.66	408.853	415.62	414.42	418.59	416.21	978.04	973.57	937.38	962.997	254.627	975.87	961.3	980.82	972.663	280.4
High Myopia	OD	B08	F	18	-6.375	27.49	910.11	944.58	944.05	932.913	257.987	961.93	963.92	968.75	964.867	303.563	680.46	642	702.32	674.927	674.94	667.99	640.98	661.303	353.31	432.88	392.87	393.02	372.56	395.27	361.75	376.527	980.05	970.46	965.19	971.9	296.973	983.55	992.47	982.5	986.173	324.87
High Myopia	OD	B09	M	20	-7.375	28.47	902	924.27	930.55	918.94	206.397	926.83	930.35	950.26	935.813	243.493	737.75	710.19	689.69	712.543	710.85	684.17	681.94	692.32	461.74	467.28	410.49	446.503	437.7	441.36	420.48	433.18	950.47	960.05	968.63	959.717	247.173	970.05	960.93	971.29	967.423	275.103
High Myopia	OD	B10	M	24	-6	25.57	841.41	871.67	890.06	867.713	240.527	904.19	902.48	901.06	902.577	291.753	608.44	601.33	671.79	627.187	602.08	629.06	601.33	610.823	376.69	380	382.17	379.62	382.69	399.04	402.75	394.827	862.84	897.68	922.75	894.423	267.237	938.45	911.98	920.22	923.55	312.727
High Myopia	OD	B11	M	19	-7.75	26.42	864.78	877.26	883.44	875.16	277.82	890.79	873.21	888.76	884.253	301.72	604.27	598.76	588.99	597.34	572.66	583.31	591.63	582.533	394.62	393.71	409.61	399.313	407.91	401.88	387.65	399.147	926.71	937.86	949.22	937.93	340.59	936.71	924.59	918.26	926.52	343.987
High Myopia	OD	B12	F	19	-8.625	26.57	922.52	941.34	930.83	931.563	181.667	932.69	939	922.6	931.43	205.603	760.36	754.95	734.38	749.897	700.07	757.34	720.07	725.827	484.74	492.54	451.77	476.35	448	494.18	463.77	468.65	963.2	966.31	969.78	966.43	216.533	940.05	960.5	970.11	956.887	231.06
High Myopia	OD	B13	M	18	-9.25	27.13	966.85	944.37	940.29	950.503	242.887	929.33	946.87	939.28	938.493	234.157	700.48	719.53	702.84	707.617	693.77	699.2	720.04	704.337	438.27	439.58	420	432.617	450.57	433.24	424.76	436.19	989.21	990.8	997.13	992.38	284.763	972.82	984.37	966.88	974.69	270.353
High Myopia	OD	B14	F	23	-7.25	26.67	935.7	968.25	947.66	950.537	247.74	955.61	914.68	937.11	935.8	237.707	703.2	693.82	711.37	702.797	686.35	713.21	694.72	698.093	452.33	449.03	425.79	442.383	463.9	437.22	458.13	453.083	993.88	1016.85	1009.01	1006.58	303.783	989.33	1009.2	1013.78	1004.1	306.01
High Myopia	OD	B15	F	22	-7.125	27.28	880.06	860.11	866.69	868.953	282.2	890.1	860.06	930.05	893.403	314.63	590.06	580.14	590.06	586.753	572.57	563.42	600.33	578.773	386.84	376.71	370.14	377.897	360.09	350.1	390.18	366.79	950.83	927.28	950.84	942.983	356.23	933.49	920.09	927.3	926.96	348.187
High Myopia	OD	B16	F	23	-9.5	26.83	871.44	884.58	901.11	885.71	209.89	908.5	901.37	894.37	901.413	227.827	668.54	681.41	677.51	675.82	678.79	670.46	671.51	673.587	408.72	376.77	383.28	389.59	363.04	401.12	402.01	388.723	903.06	910.49	916.62	910.057	234.237	922.66	924.91	934.66	927.41	253.823
High Myopia	OD	B17	M	18	-7.375	26.17	900.63	933.94	911.29	915.287	262.367	934.9	915.34	923.64	924.627	272.903	630.78	657.63	670.35	652.92	647.23	643.83	664.11	651.723	371.21	396.96	405.66	391.277	402.36	401.79	406.97	403.707	941.33	945.13	951.89	946.117	293.197	953.02	943.2	952.39	949.537	297.813
High Myopia	OD	B18	M	19	-6.125	26.61	978.05	980.6	990.46	983.037	185.087	989.25	1003.4	988.52	993.723	188.633	806.78	790.71	796.36	797.95	810.06	805.19	800.02	805.09	490	482.3	503.43	491.91	479.63	501.59	494.48	491.9	990.53	1002.12	999.46	997.37	199.42	1006.89	1013.67	1020.6	1013.72	208.63
High Myopia	OD	B19	F	22	-6.25	26.37	954.21	993.55	940.48	962.747	215.797	920.99	960.83	950.11	943.977	221.543	739.18	750.6	751.07	746.95	705.93	700.07	761.3	722.433	480.42	476.76	504.14	487.107	471.7	471.21	526.5	489.803	994.08	1018.64	1003.21	1005.31	258.36	988.36	997.86	969.87	985.363	262.93
High Myopia	OD	B20	F	23	-6.75	26.44	960.74	948.69	948.12	952.517	328.207	940.85	945.56	933.03	939.813	286.477	661.03	606.98	604.92	624.31	684.94	627.67	647.4	653.337	430.05	424.66	397.9	417.537	418.46	424.67	464.37	435.833	980.46	957.65	961.97	966.693	342.383	963.7	947.83	942.28	951.27	297.933
High Myopia	OS	B01	F	22	-7	26.26	920.87	923.79	907.32	917.327	244.107	897.02	887.12	947.9	910.68	272.507	694.87	643.95	680.84	673.22	614.11	678.51	621.9	638.173	388.78	362.22	384.74	378.58	342.03	360.85	338.17	347.017	972.57	954.12	963.67	963.453	290.233	909.11	940.35	926.97	925.477	287.303
High Myopia	OS	B02	F	19	-6.125	26.95	966.8	907.81	944.5	939.703	245.29	921.31	950.46	970.13	947.3	225.273	671.66	720.19	691.39	694.413	715.13	731.1	719.85	722.027	363.46	412.74	378.25	384.817	382.1	408.98	373.36	388.147	990.2	980.08	960.83	977.037	282.623	958.02	976.27	978.05	970.78	248.753
High Myopia	OS	B03	M	23	-9.875	26.51	943.69	951.58	973.66	956.31	262.42	941.56	944.04	955.39	946.997	247.127	687.56	699.7	694.41	693.89	704.83	702.17	692.61	699.87	372.71	377.98	364.99	371.893	402	390.45	388.96	393.803	998.77	991.6	983.73	991.367	297.477	986.74	974.11	985.55	982.133	282.263
High Myopia	OS	B04	F	18	-6.625	27.02	915.32	909.24	920.82	915.127	315.537	890.01	897.43	891.86	893.1	304.043	597.2	587.64	613.93	599.59	571.71	617.55	577.91	589.057	384.11	367.08	363.79	371.66	390.94	387.18	390.6	389.573	943.86	934.8	925.31	934.657	335.067	915.94	904.28	911.98	910.733	321.677
High Myopia	OS	B05	F	22	-9.25	27.17	931.01	957.33	942.56	943.633	289.36	951.45	949.47	937.22	946.047	290.337	660.59	663.77	638.46	654.273	660.05	649.88	657.2	655.71	466.21	459.36	466.77	464.113	483.27	479.57	482.38	481.74	990.6	993.88	996.22	993.567	339.293	982.4	977.04	966.5	975.313	319.603
High Myopia	OS	B06	M	22	-11	27.53	936.19	940.85	935.06	937.367	256.033	949.78	936.97	935.68	940.81	267.037	675.74	679.35	688.91	681.333	665.05	683.59	672.68	673.773	481.99	474.1	464.77	473.62	482.6	491.63	468.84	481.023	967.89	960.83	977.82	968.847	287.513	966.27	960.47	948.65	958.463	284.69
High Myopia	OS	B07	M	18	-8.375	26.93	938.82	940.21	957.5	945.51	227.437	951.65	961.14	944.86	952.55	238.477	684.72	717.83	751.67	718.073	735.58	705.37	701.27	714.073	423.06	455.75	425.94	434.917	421.36	457.02	449.87	442.75	950.53	977.42	968.2	965.383	247.31	972.52	982.09	961.3	971.97	257.897
High Myopia	OS	B08	F	18	-6.375	27.44	968.2	957.03	947.51	957.58	326.043	958.79	950.32	947.64	952.25	314.61	624.67	630.32	639.62	631.537	627.37	624.69	660.86	637.64	367.31	366.45	358.61	364.123	337.13	358.43	352.28	349.28	980.01	970.1	960.21	970.107	338.57	965.51	980.46	970.85	972.273	334.633
High Myopia	OS	B09	M	20	-7.375	28.2	950.48	910.8	921.25	927.51	217.447	951.3	970.82	931.17	951.097	235.283	700.19	699.5	730.5	710.063	707.63	753.22	686.59	715.813	446.7	454.01	467.44	456.05	447.3	458.76	429.59	445.217	950.66	960.83	980.05	963.847	253.783	975.63	981.84	936.09	964.52	248.707
High Myopia	OS	B10	M	24	-6	25.74	854.27	877.1	854.55	861.973	290.427	891.45	901.39	894.54	895.793	300.693	581.38	565.05	568.21	571.547	573.15	607.86	604.29	595.1	401.72	382.1	382.61	388.81	400.11	410.78	408.83	406.573	884.59	893.99	895.76	891.447	319.9	900.06	910.22	915.6	908.627	313.527
High Myopia	OS	B11	M	19	-7.75	26.44	892.33	887.26	874.59	884.727	260.443	901.31	881.22	894.79	892.44	299.593	624.36	637.27	611.22	624.283	594.2	586.73	597.61	592.847	395.55	385.79	407.32	396.22	386.75	415.79	428.31	410.283	947.36	952.37	948.55	949.427	325.143	968.35	958.89	972.51	966.583	373.737
High Myopia	OS	B12	F	19	-8.625	26.16	930.48	938.63	958.46	942.523	197.58	955.3	946.77	973.93	958.667	219.533	726.94	747.39	760.5	744.943	726.88	730.29	760.23	739.133	421.95	381.49	421.9	408.447	394.96	415.5	470.83	427.097	960.63	965.47	989.36	971.82	226.877	969.6	982.11	980.1	977.27	238.137
High Myopia	OS	B13	M	18	-9.25	27.2	944.72	973.68	941.7	953.367	237.767	962.77	937.12	951.74	950.543	234.923	723.22	708.93	714.65	715.6	733.22	704.54	709.1	715.62	484.53	473.9	466.81	475.08	468	478.62	463.21	469.943	995.7	988.65	1015.69	1000.01	284.413	997.11	1003.66	981.55	994.107	278.487
High Myopia	OS	B14	F	23	-7.25	26.81	941.72	985.39	958.29	961.8	266.767	922.03	933.27	952.01	935.77	227.087	700.34	688.38	696.38	695.033	714.53	708.3	703.22	708.683	440.26	452.71	459.35	450.773	480.03	473.78	462.99	472.267	1017.9	998.17	996.57	1004.21	309.18	1018.2	1028.29	1008.36	1018.28	309.6
High Myopia	OS	B15	F	22	-7.125	27.05	850.26	926.75	870.09	882.367	304.47	940.19	933.33	910.07	927.863	338.843	560.36	613.33	560	577.897	593.55	616.72	556.79	589.02	370.19	375.22	380.04	375.15	390.13	383.52	333.33	368.993	930.48	960.03	930.5	940.337	362.44	956.21	946.97	943.64	948.94	359.92
High Myopia	OS	B16	F	23	-9.5	26.84	889.51	902.79	933.85	908.717	215.017	921.08	904.03	884.29	903.133	221.037	671.19	688.8	721.11	693.7	683.86	675.23	687.2	682.097	402	402.46	418.29	407.583	416.8	421.92	422.71	420.477	900.89	920.64	945.85	922.46	228.76	940.85	934.07	900.46	925.127	243.03
High Myopia	OS	B17	M	18	-7.375	26.23	927.87	917.8	920.73	922.133	280.467	912.95	919.08	940	924.01	291.827	639.53	637.52	647.95	641.667	614.45	614.44	667.66	632.183	430.86	421.31	418.33	423.5	409.46	387.24	428.61	408.437	968.81	951.89	933.88	951.527	309.86	951.89	937.5	961.77	950.387	318.203
High Myopia	OS	B18	M	19	-6.125	26.61	985.05	963.42	1010.36	986.277	229.427	1000.13	980.2	972.52	984.283	215.86	710.25	770.06	790.24	756.85	802.25	750.62	752.4	768.423	480.1	480.96	530.85	497.303	500.63	499.1	514.28	504.67	1010.2	980.33	1030.9	1007.14	250.293	1010.63	1006.52	991.94	1003.03	234.607
High Myopia	OS	B19	F	22	-6.25	26.14	940.6	963.92	957.93	954.15	233.153	955.2	931.94	927.76	938.3	192.893	713.74	734.48	714.77	720.997	800.24	714.75	721.23	745.407	480.4	462.71	474.36	472.49	480.94	494.85	421.07	465.62	988.64	1010.3	990.45	996.463	275.467	986.35	1003.52	990.45	993.44	248.033
High Myopia	OS	B20	F	23	-6.75	26.56	920.9	950.71	947.55	939.72	301.347	939.55	940.93	923.94	934.807	280.303	641.68	645.27	628.17	638.373	645.68	692.34	625.49	654.503	434.17	462.44	444.68	447.097	451.78	414.67	424.67	430.373	948.64	968.15	965.47	960.753	322.38	965.5	970.62	961.3	965.807	311.303
